# Supplementary material for: Application of 99mTc-Labeled WL12 Peptides as a Tumor PD-L1-Targeted SPECT Imaging Agent: Kit Formulation, Preclinical Evaluation, and Study on the Influence of Coligands
Source: Pharmaceuticals (Basel). 2024 Jul 8;17(7):906. doi: 10.3390/ph17070906 (PMC11279916; doi:10.3390/ph17070906)
Supplement: Supplementary file 1 [file pharmaceuticals-17-00906-s001.zip]

Archive with 1 entries (1 files):
- pharmaceuticals-3077156-supplementary.pdf
